# Supplementary material for: Vacuolar (H+)-ATPase Genes Are Essential for Cuticle and Wing Development in Locusta migratoria
Source: Genes (Basel). 2025 Jan 24;16(2):145. doi: 10.3390/genes16020145 (PMC11854941; doi:10.3390/genes16020145)
Supplement: Supplementary file 1 [file genes-16-00145-s001.zip]

Archive with 1 entries (1 files):
- genes-3389630-supplementary.pdf
